# Supplementary material for: Determination and Quantification of Phytochemicals from the Leaf Extract of Parthenium hysterophorus L. and Their Physio-Biochemical Responses to Several Crop and Weed Species
Source: Plants (Basel). 2022 Nov 23;11(23):3209. doi: 10.3390/plants11233209 (PMC9736957; doi:10.3390/plants11233209)
Supplement: Supplementary file 1 [file plants-11-03209-s001.zip]

Archive with 1 entries (1 files):
- plants-1943700-supplementary.pdf
